# Supplementary material for: Impact of Maternal Micronutrient Intake on Gestational Diabetes Risk: Results from Greece’s BORN2020 Prospective Cohort Study
Source: Nutrients. 2024 Apr 30;16(9):1375. doi: 10.3390/nu16091375 (PMC11085310; doi:10.3390/nu16091375)
Supplement: Supplementary file 1 [file nutrients-16-01375-s001.zip]

Archive with 1 entries (1 files):
- nutrients-2950385-supplementary.pdf
